# Supplementary material for: A refined set of RxNorm drug names for enhancing unstructured data analysis in drug safety surveillance
Source: Exp Biol Med (Maywood). 2025 May 2;250:10374. doi: 10.3389/ebm.2025.10374 (PMC12083459; doi:10.3389/ebm.2025.10374)
Supplement: Supplementary file 1 [file DataSheet1.csv]

Supplementary Table 1: . The occurrences of the remaining drug names with the abstracts.
Drug	Name Length	Frequency
r	1	1581
w	1	612
p	1	7978
m	1	2229
k	1	1096
y	1	1797
d	1	1717
f	1	808
l	1	1567
q	1	377
ig	2	17
ac	2	199
nb	2	41
ps	2	205
as	2	20168
fe	2	222
ap	2	243
dc	2	255
dm	2	256
sa	2	265
ng	2	272
nf	2	217
t3	2	71
ne	2	168
i2	2	169
cc	2	281
cp	2	162
ta	2	153
jm	2	76
ba	2	142
ax	2	14
pv	2	129
zn	2	128
pg	2	127
bt	2	35
bd	2	86
sf	2	95
tg	2	175
bc	2	284
gu	2	246
ki	2	64
no	2	10155
al	2	2161
oe	2	26
la	2	1905
co	2	1525
mg	2	1373
bk	2	8
cd	2	307
ad	2	719
t4	2	59
hb	2	60
pr	2	974
lh	2	19
d3	2	29
mva	3	11
mbt	3	12
ile	3	12
dmt	3	12
atc	3	10
mch	3	10
trh	3	9
ach	3	9
tyr	3	12
gly	3	12
got	3	12
cpp	3	12
dph	3	12
jq1	3	10
aha	3	8
cvc	3	10
trf	3	12
cls	3	12
nmn	3	11
shh	3	10
api	3	11
gip	3	11
mcf	3	11
hsf	3	11
mos	3	9
crm	3	9
soi	3	9
ppt	3	11
lcm	3	9
il4	3	11
tmg	3	9
cit	3	9
pba	3	11
rig	3	9
tcp	3	10
ctx	3	11
nad	3	13
rtx	3	11
fig	3	9
dst	3	11
avc	3	13
val	3	16
mct	3	13
vcr	3	18
nmp	3	18
thr	3	18
asc	3	18
mcc	3	18
hht	3	18
mel	3	18
gpt	3	19
fep	3	20
rye	3	20
inh	3	20
gla	3	20
maf	3	20
csa	3	21
ots	3	21
cfi	3	21
fsh	3	21
bal	3	21
tma	3	22
cod	3	22
tmz	3	23
phe	3	18
ink	3	18
glu	3	17
hop	3	17
drc	3	13
dcb	3	13
cdr	3	13
bnp	3	13
ssd	3	14
acb	3	14
dtp	3	14
cla	3	14
bcg	3	14
let	3	14
pcv	3	13
dpa	3	15
lac	3	15
att	3	8
cys	3	16
pgx	3	16
cdx	3	16
mdc	3	16
ddd	3	17
fer	3	17
hpa	3	17
edf	3	1
cdv	3	15
pea	3	8
hbs	3	6
vst	3	8
ngf	3	2
gtn	3	2
idu	3	2
rfd	3	2
hes	3	2
dcv	3	2
dmi	3	2
nfz	3	2
abl	3	2
hpb	3	2
pbg	3	2
mbs	3	2
tsf	3	3
lys	3	3
kie	3	3
mta	3	3
lem	3	3
oat	3	3
fgf	3	3
pta	3	3
oea	3	3
fad	3	2
tbg	3	3
fmn	3	2
cpm	3	2
pc1	3	1
rcv	3	1
nix	3	1
fpc	3	1
dac	3	1
etp	3	1
kcl	3	1
dap	3	1
mag	3	1
p40	3	1
egf	3	1
lye	3	1
ctm	3	1
vlb	3	1
iad	3	1
asn	3	1
rum	3	1
esf	3	1
pc2	3	2
cr2	3	2
gdl	3	2
gin	3	2
pft	3	3
odv	3	3
dic	3	3
tsi	3	6
wmt	3	6
dms	3	6
epa	3	23
dfo	3	6
nys	3	6
gag	3	6
hib	3	6
fau	3	6
aic	3	6
ghb	3	6
mst	3	6
hss	3	7
tbp	3	7
srf	3	8
ipa	3	8
sps	3	8
ctp	3	8
oh-	3	8
gpe	3	8
dht	3	8
mde	3	6
ppa	3	6
dom	3	6
gat	3	5
mph	3	3
bts	3	3
smz	3	3
tbc	3	3
thg	3	3
ahf	3	4
dhc	3	4
pio	3	4
pyl	3	4
pwm	3	4
pdx	3	8
bss	3	4
mea	3	4
fdp	3	4
rbv	3	4
smx	3	4
gpb	3	4
npy	3	4
tcn	3	4
leu	3	5
ttl	3	5
pga	3	5
dma	3	4
bps	3	24
pma	3	17
bht	3	1
azo	3	44
dye	3	153
n2o	3	44
tha	3	44
ipv	3	149
egg	3	147
ice	3	146
pca	3	142
b12	3	47
ana	3	47
igg	3	139
wax	3	48
dos	3	134
bag	3	48
arc	3	50
tea	3	42
slt	3	42
cai	3	187
oak	3	42
sam	3	36
tac	3	36
mmc	3	37
tan	3	216
pad	3	37
gel	3	214
adp	3	37
pas	3	120
il6	3	37
his	3	210
ret	3	38
asa	3	39
fcm	3	40
hgf	3	41
tat	3	77
thc	3	41
coa	3	37
pce	3	51
trp	3	51
mac	3	52
amp	3	69
pah	3	69
ced	3	70
kit	3	70
peg	3	71
hdl	3	72
pth	3	83
ptc	3	68
ldl	3	73
mic	3	82
tao	3	74
iga	3	81
mpa	3	81
ras	3	81
com	3	80
crf	3	79
gps	3	74
ten	3	243
dex	3	67
nac	3	87
ala	3	53
msm	3	54
rue	3	56
mhc	3	57
mda	3	119
cbd	3	114
pcc	3	57
vip	3	67
gsh	3	102
ppd	3	58
ebv	3	60
ser	3	62
ash	3	64
dss	3	96
igm	3	67
g-1	3	93
plp	3	24
prf	3	36
scc	3	41
vpa	3	36
pmb	3	31
hms	3	31
asp	3	31
des	3	528
air	3	488
guo	3	462
atp	3	243
mmr	3	32
maa	3	32
dca	3	32
tpa	3	33
fat	3	374
sts	3	33
abc	3	33
met	3	353
elm	3	30
gum	3	30
dpn	3	30
hiv	3	1074
lgg	3	24
tar	3	25
cop	3	25
pbz	3	26
dcs	3	26
rms	3	26
via	3	2072
oil	3	342
cmt	3	26
tin	3	27
dna	3	1421
tsh	3	27
dao	3	28
nct	3	28
rna	3	1221
dha	3	29
soy	3	27
pid	3	33
cap	3	77
dds	3	34
amd	3	34
arg	3	34
pcp	3	33
aps	3	33
tnf	3	264
mtx	3	35
eth	3	35
hcg	3	33
cam	3	33
lsd	3	35
hip	3	327
pat	3	34
mace	4	94
shbg	4	4
hake	4	3
foti	4	1
anca	4	3
il-3	4	3
rusk	4	1
khat	4	2
dipa	4	3
cd21	4	2
gold	4	270
burn	4	94
wera	4	3
beam	4	166
acet	4	1
manf	4	1
beet	4	4
drug	4	2780
zein	4	2
rice	4	237
il-7	4	2
cd55	4	1
aloe	4	4
sgpt	4	2
gssg	4	4
burr	4	4
urea	4	86
mask	4	86
k-10	4	2
amen	4	1
food	4	1921
urso	4	2
mili	4	1
tube	4	203
hete	4	1
diab	4	3
iron	4	422
hema	4	1
copd	4	139
igg2	4	2
cane	4	2
moor	4	3
vial	4	1
pgme	4	3
fang	4	140
pam2	4	3
pals	4	3
root	4	393
fish	4	354
il-6	4	184
sgot	4	2
pgi2	4	2
gana	4	2
milk	4	121
fgf1	4	3
ring	4	191
leaf	4	322
cold	4	170
same	4	834
kscn	4	3
cone	4	108
tape	4	3
cona	4	3
zinc	4	198
wood	4	108
hush	4	2
date	4	319
mg53	4	1
lead	4	761
maki	4	3
igg1	4	1
dtap	4	2
kale	4	2
ctab	4	2
kola	4	3
keri	4	3
crab	4	24
neem	4	4
ptps	4	15
pear	4	15
dppc	4	15
chia	4	33
bulb	4	14
bdnf	4	34
apap	4	13
doss	4	13
diep	4	34
ivig	4	35
mold	4	13
il-1	4	13
dota	4	12
egcg	4	36
duck	4	37
kato	4	37
eacs	4	12
dopc	4	12
alum	4	12
afb1	4	38
rose	4	38
atra	4	11
icar	4	11
sage	4	41
tham	4	11
pork	4	15
dmso	4	11
dhea	4	16
dtpa	4	16
saha	4	23
lime	4	21
nmda	4	21
il-8	4	26
apga	4	27
belt	4	20
acth	4	20
nair	4	27
caps	4	20
whey	4	20
nadh	4	19
bean	4	19
il-4	4	29
tbhq	4	30
aapc	4	30
dapt	4	31
heme	4	31
acne	4	31
pge2	4	17
haem	4	17
corn	4	32
beef	4	32
mate	4	16
gfap	4	33
muse	4	16
ddab	4	16
gaba	4	42
swab	4	42
soma	4	10
silk	4	7
ifnγ	4	6
dmpc	4	6
tums	4	6
port	4	64
il10	4	6
paba	4	6
tace	4	65
dmsa	4	6
pred	4	6
peat	4	6
vldl	4	6
cdca	4	6
cck8	4	6
mdma	4	5
tris	4	5
ccl4	4	5
il-2	4	73
peas	4	5
soap	4	4
il-5	4	4
tcdd	4	4
opio	4	4
disc	4	76
neon	4	4
lamb	4	7
cgrp	4	7
cope	4	58
ting	4	7
pgd2	4	10
hemp	4	43
kelp	4	10
pld1	4	10
ment	4	44
solo	4	9
gels	4	44
malt	4	9
cddp	4	45
mint	4	9
stop	4	45
doxy	4	9
agua	4	4
agar	4	47
cork	4	47
bran	4	48
gnrh	4	9
beer	4	48
ptfe	4	8
cola	4	8
dgla	4	8
edta	4	8
wine	4	54
nacl	4	57
oats	4	7
tuna	4	7
apri	4	47
ldpe	4	6
